# Supplementary material for: Elucidating the Link: Chronic Obstructive Pulmonary Disease and the Complex Interplay of Gastroesophageal Reflux Disease and Reflux-Related Complications
Source: Medicina (Kaunas). 2023 Jul 8;59(7):1270. doi: 10.3390/medicina59071270 (PMC10384576; doi:10.3390/medicina59071270)
Supplement: Supplementary file 1 [file medicina-59-01270-s001.zip]

Archive with 1 entries (1 files):
- medicina-2423164-supplementary.pdf
